# Supplementary material for: Transcriptional landscape of repetitive elements in normal and cancer human cells
Source: BMC Genomics. 2014 Jul 11;15:583. doi: 10.1186/1471-2164-15-583 (PMC4122776; doi:10.1186/1471-2164-15-583)
Supplement: Supplementary file 18 — Description of publically available datasets used in this study. Set 1–7 refers to how the datasets were grouped into separate GLM models that were used in our analysis [file 12864_2014_6313_MOESM18_ESM.xlsx]

## Sheet: Sheet1
	Sample Name	Cell Line	Condition 1	Condition 2	Source
ChIP-seq, set 1	wgEncodeHaibTfbsHuvecPol24h8V0416101RawDataRep1	Huvec	Pol II	NA	ENCODE, Myer Laboratory
	wgEncodeHaibTfbsHuvecPol24h8V0416101RawDataRep2	Huvec	Pol II	NA	ENCODE, Myer Laboratory
	wgEncodeHaibTfbsHuvecPol2Pcr1xRawDataRep1	Huvec	Pol II	NA	ENCODE, Myer Laboratory
	wgEncodeHaibTfbsHuvecPol2Pcr1xRawDataRep2	Huvec	Pol II	NA	ENCODE, Myer Laboratory
	wgEncodeOpenChromChipHuvecPol2RawDataRep1	Huvec	Pol II	NA	ENCODE, Iyer Laboratory
	wgEncodeOpenChromChipHuvecPol2RawDataRep2	Huvec	Pol II	NA	ENCODE, Iyer Laboratory
	wgEncodeSydhTfbsHuvecPol2RawDataRep1	Huvec	Pol II	NA	ENCODE, Snyder Laboratory
	wgEncodeSydhTfbsHuvecPol2RawDataRep2	Huvec	Pol II	NA	ENCODE, Snyder Laboratory
	wgEncodeSydhTfbsHuvecPol2RawDataRep3	Huvec	Pol II	NA	ENCODE, Snyder Laboratory
	wgEncodeHaibTfbsHuvecRxlchPcr1xRawDataRep1	Huvec	Input	NA	ENCODE, Myer Laboratory
	wgEncodeOpenChromChipHuvecInputRawData	Huvec	Input	NA	ENCODE, Iyer Laboratory
	wgEncodeSydhTfbsHuvecInputStdRawDataRep1	Huvec	Input	NA	ENCODE, Snyder Laboratory
	wgEncodeSydhTfbsHuvecInputStdRawDataRep2	Huvec	Input	NA	ENCODE, Snyder Laboratory
	wgEncodeSydhTfbsHuvecInputUcdRawData	Huvec	Input	NA	ENCODE, Snyder Laboratory
	wgEncodeSydhTfbsPbdePol2UcdRawDataRep1	Pbde	Pol II	NA	ENCODE, Snyder Laboratory
	wgEncodeSydhTfbsPbdePol2UcdRawDataRep2	Pbde	Pol II	NA	ENCODE, Snyder Laboratory
	wgEncodeSydhTfbsPbdeInputUcdRawData	Pbde	Input	NA	ENCODE, Snyder Laboratory
	wgEncodeOpenChromChipGm12878Pol2RawDataRep1	GM12878	Pol II	NA	ENCODE, Iyer Laboratory
	wgEncodeOpenChromChipGm12878Pol2RawDataRep2	GM12878	Pol II	NA	ENCODE, Iyer Laboratory
	wgEncodeSydhTfbsGm12878Pol2IggmusRawDataRep1	GM12878	Pol II	NA	ENCODE, Snyder Laboratory
	wgEncodeSydhTfbsGm12878Pol2IggmusRawDataRep2	GM12878	Pol II	NA	ENCODE, Snyder Laboratory
	wgEncodeSydhTfbsGm12878Pol2IggmusRawDataRep3	GM12878	Pol II	NA	ENCODE, Snyder Laboratory
	wgEncodeSydhTfbsGm12878Pol2IggmusRawDataRep4	GM12878	Pol II	NA	ENCODE, Snyder Laboratory
	wgEncodeSydhTfbsGm12878Pol2IggmusRawDataRep5	GM12878	Pol II	NA	ENCODE, Snyder Laboratory
	wgEncodeSydhTfbsGm12878Pol2IggmusRawDataRep6	GM12878	Pol II	NA	ENCODE, Snyder Laboratory
	wgEncodeSydhTfbsGm12878Pol2IggmusRawDataRep7	GM12878	Pol II	NA	ENCODE, Snyder Laboratory
	wgEncodeOpenChromChipGm12878InputRawData	GM12878	input	NA	ENCODE, Iyer Laboratory
	wgEncodeSydhTfbsGm12878IggmusRawDataRep1	GM12878	input	NA	ENCODE, Snyder Laboratory
	wgEncodeSydhTfbsGm12878IggmusRawDataRep2	GM12878	input	NA	ENCODE, Snyder Laboratory
	wgEncodeOpenChromChipHelas3Pol2RawDataRep1	Hela	Pol II	NA	ENCODE, Iyer Laboratory
	wgEncodeOpenChromChipHelas3Pol2RawDataRep2	Hela	Pol II	NA	ENCODE, Iyer Laboratory
	wgEncodeSydhTfbsHelas3Pol2RawDataRep1	Hela	Pol II	NA	ENCODE, Snyder Laboratory
	wgEncodeSydhTfbsHelas3Pol2RawDataRep2	Hela	Pol II	NA	ENCODE, Snyder Laboratory
	wgEncodeSydhTfbsHelas3Pol2RawDataRep3	Hela	Pol II	NA	ENCODE, Snyder Laboratory
	wgEncodeOpenChromChipHelas3InputRawData	Hela	input	NA	ENCODE, Iyer Laboratory
	wgEncodeSydhTfbsHelas3MouseiggRawDataRep1	Hela	input	NA	ENCODE, Snyder Laboratory
	wgEncodeSydhTfbsHelas3MouseiggRawDataRep2	Hela	input	NA	ENCODE, Snyder Laboratory
	IMR90_Pol2_sequence_rep1	IMR90	Pol II	NA	ENCODE, Snyder Laboratory
	IMR90_Pol2_sequence_rep2	IMR90	Pol II	NA	ENCODE, Snyder Laboratory
	IMR90_Control_IgG_Rabbit_sequence_rep1	IMR90	input	NA	ENCODE, Snyder Laboratory
	wgEncodeOpenChromChipK562Pol2RawDataRep1	K562	Pol II	NA	ENCODE, Iyer Laboratory
	wgEncodeOpenChromChipK562Pol2RawDataRep2	K562	Pol II	NA	ENCODE, Iyer Laboratory
	wgEncodeSydhTfbsK562Pol2IggmusRawDataRep1	K562	Pol II	NA	ENCODE, Snyder Laboratory
	wgEncodeSydhTfbsK562Pol2IggmusRawDataRep2	K562	Pol II	NA	ENCODE, Snyder Laboratory
	wgEncodeSydhTfbsK562Pol2RawDataRep1	K562	Pol II	NA	ENCODE, Snyder Laboratory
	wgEncodeSydhTfbsK562Pol2RawDataRep2	K562	Pol II	NA	ENCODE, Snyder Laboratory
	wgEncodeOpenChromChipK562InputRawData	K562	input	NA	ENCODE, Iyer Laboratory
	wgEncodeSydhTfbsK562IggmusRawDataRep1	K562	input	NA	ENCODE, Snyder Laboratory
	wgEncodeSydhTfbsK562IggmusRawDataRep2	K562	input	NA	ENCODE, Snyder Laboratory
	wgEncodeSydhTfbsK562InputV2RawDataRep1	K562	input	NA	ENCODE, Snyder Laboratory
	wgEncodeSydhTfbsK562InputV2RawDataRep2	K562	input	NA	ENCODE, Snyder Laboratory
ChIP-seq, set 2	wgEncodeSydhTfbsGm12878Pol2s2IggmusRawDataRep1	GM12878	Pol II-S2	NA	ENCODE, Snyder Laboratory
	wgEncodeSydhTfbsGm12878Pol2s2IggmusRawDataRep2	GM12878	Pol II-S2	NA	ENCODE, Snyder Laboratory
	wgEncodeSydhTfbsGm12878IggmusRawDataRep1	GM12878	input	NA	ENCODE, Snyder Laboratory
	wgEncodeSydhTfbsGm12878IggmusRawDataRep2	GM12878	input	NA	ENCODE, Snyder Laboratory
	wgEncodeSydhTfbsHelas3Pol2s2IggrabRawDataRep1	Hela	Pol II-S2	NA	ENCODE, Snyder Laboratory
	wgEncodeSydhTfbsHelas3Pol2s2IggrabRawDataRep2	Hela	Pol II-S2	NA	ENCODE, Snyder Laboratory
	wgEncodeSydhTfbsHelas3RabiggRawDataRep1	Hela	input	NA	ENCODE, Snyder Laboratory
	K562_Pol2_S2_sequence_rep1	K562	Pol II-S2	NA	ENCODE, Snyder Laboratory
	K562_Pol2_S2_sequence_rep2	K562	Pol II-S2	NA	ENCODE, Snyder Laboratory
	wgEncodeSydhTfbsK562InputV2RawDataRep1	K562	input	NA	ENCODE, Snyder Laboratory
	wgEncodeSydhTfbsK562InputV2RawDataRep2	K562	input	NA	ENCODE, Snyder Laboratory
ChIP-seq, set 3	wgEncodeSydhTfbsGm12878Pol3RawDataRep1	GM12878	Pol III	NA	ENCODE, Snyder Laboratory
	wgEncodeSydhTfbsGm12878Pol3RawDataRep2	GM12878	Pol III	NA	ENCODE, Snyder Laboratory
	wgEncodeSydhTfbsGm12878IggmusRawDataRep1	GM12878	input	NA	ENCODE, Snyder Laboratory
	wgEncodeSydhTfbsGm12878IggmusRawDataRep2	GM12878	input	NA	ENCODE, Snyder Laboratory
	HeLa_Pol3ChIPseq_Rep1	Hela	Pol III	NA	Oler, A.J., et. al. (2010). Nat Struct Mol Biol.
	HeLa_Pol3ChIPseq_Rep2	Hela	Pol III	NA	Oler, A.J., et. al. (2010). Nat Struct Mol Biol.
	HeLa_InputChIPseq_Rep1	Hela	input	NA	Oler, A.J., et. al. (2010). Nat Struct Mol Biol.
	SRR035550_IMR90hTert_RPC4	IMR90	Pol III	NA	Canella, D., et al. (2010). Genome Research.
	SRR035551_IMR90hTert_RPC4	IMR90	Pol III	NA	Canella, D., et al. (2010). Genome Research.
	SRR035557_IMR90hTert_Input	IMR90	input	NA	Canella, D., et al. (2010). Genome Research.
	wgEncodeSydhTfbsK562Pol3RawDataRep1	K562	Pol III	NA	ENCODE, Snyder Laboratory
	wgEncodeSydhTfbsK562Pol3RawDataRep2	K562	Pol III	NA	ENCODE, Snyder Laboratory
	wgEncodeSydhTfbsK562IggmusRawDataRep1	K562	input	NA	ENCODE, Snyder Laboratory
ChIP-seq, set 4	HeLa_Brf2_ChIPseq	Hela	Brf2	NA	Oler, A.J., et. al. (2010). Nat Struct Mol Biol.
	wgEncodeSydhTfbsHelas3Brf2RawDataRep1	Hela	Brf2	NA	ENCODE, Snyder Laboratory
	wgEncodeSydhTfbsHelas3Brf2RawDataRep2	Hela	Brf2	NA	ENCODE, Snyder Laboratory
	HeLa_Brf1_ChIPseq	Hela	Brf1	NA	Oler, A.J., et. al. (2010). Nat Struct Mol Biol.
	wgEncodeSydhTfbsHelas3Brf1RawDataRep1	Hela	Brf1	NA	ENCODE, Snyder Laboratory
	wgEncodeSydhTfbsHelas3Brf1RawDataRep2	Hela	Brf1	NA	ENCODE, Snyder Laboratory
	wgEncodeSydhTfbsHelas3Bdp1RawDataRep1	Hela	Bdp1	NA	ENCODE, Snyder Laboratory
	wgEncodeSydhTfbsHelas3Bdp1RawDataRep2	Hela	Bdp1	NA	ENCODE, Snyder Laboratory
	wgEncodeSydhTfbsHelas3InputRawData	Hela	input	NA	ENCODE, Snyder Laboratory
	IMR90hTert_SNAP45	IMR90	SNAP45	NA	Canella, D., et al. (2010). Genome Research.
	IMR90_Brf1	IMR90	Brf1	NA	Canella, D., et al. (2010). Genome Research.
	IMR90hTert_Bdp1	IMR90	Bdp1	NA	Canella, D., et al. (2010). Genome Research.
	SRR035557_IMR90hTert_Input	IMR90	input	NA	Canella, D., et al. (2010). Genome Research.
	wgEncodeSydhTfbsK562Brf2RawDataRep1	K562	Brf2	NA	ENCODE, Snyder Laboratory
	wgEncodeSydhTfbsK562Brf2RawDataRep2	K562	Brf2	NA	ENCODE, Snyder Laboratory
	wgEncodeSydhTfbsK562Brf2RawDataRep3	K562	Brf2	NA	ENCODE, Snyder Laboratory
	wgEncodeSydhTfbsK562Brf1RawDataRep1	K562	Brf1	NA	ENCODE, Snyder Laboratory
	wgEncodeSydhTfbsK562Brf1RawDataRep2	K562	Brf1	NA	ENCODE, Snyder Laboratory
	wgEncodeSydhTfbsK562Brf1RawDataRep3	K562	Brf1	NA	ENCODE, Snyder Laboratory
	wgEncodeSydhTfbsK562Bdp1RawDataRep1	K562	Bdp1	NA	ENCODE, Snyder Laboratory
	wgEncodeSydhTfbsK562Bdp1RawDataRep2	K562	Bdp1	NA	ENCODE, Snyder Laboratory
	wgEncodeSydhTfbsK562Bdp1RawDataRep3	K562	Bdp1	NA	ENCODE, Snyder Laboratory
	wgEncodeSydhTfbsK562IggmusRawDataRep1	K562	input	NA	ENCODE, Snyder Laboratory
RNA-seq, set 5	RnaSeqGm12878CellLongnonpolyaFastqRd1Rep1	GM12878	Cell	PolyAm	ENCODE, Gingeras Laboratory
	RnaSeqGm12878CellLongnonpolyaFastqRd1Rep2	GM12878	Cell	PolyAm	ENCODE, Gingeras Laboratory
	RnaSeqGm12878CellPapFastqRd1Rep1	GM12878	Cell	PolyAp	ENCODE, Gingeras Laboratory
	RnaSeqGm12878CellPapFastqRd1Rep2	GM12878	Cell	PolyAp	ENCODE, Gingeras Laboratory
	RnaSeqGm12878CytosolLongnonpolyaFastqRd1Rep1	GM12878	Cytosol	PolyAm	ENCODE, Gingeras Laboratory
	RnaSeqGm12878CytosolLongnonpolyaFastqRd1Rep2	GM12878	Cytosol	PolyAm	ENCODE, Gingeras Laboratory
	RnaSeqGm12878CytosolPapFastqRd1Rep1	GM12878	Cytosol	PolyAp	ENCODE, Gingeras Laboratory
	RnaSeqGm12878CytosolPapFastqRd1Rep2	GM12878	Cytosol	PolyAp	ENCODE, Gingeras Laboratory
	RnaSeqGm12878NucleusLongnonpolyaFastqRd1Rep1	GM12878	Nucleus	PolyAm	ENCODE, Gingeras Laboratory
	RnaSeqGm12878NucleusLongnonpolyaFastqRd1Rep2	GM12878	Nucleus	PolyAm	ENCODE, Gingeras Laboratory
	RnaSeqGm12878NucleusPapFastqRd1Rep1	GM12878	Nucleus	PolyAp	ENCODE, Gingeras Laboratory
	RnaSeqGm12878NucleusPapFastqRd1Rep2	GM12878	Nucleus	PolyAp	ENCODE, Gingeras Laboratory
	RnaSeqHelas3CellLongnonpolyaFastqRd1Rep1	Hela	Cell	PolyAm	ENCODE, Gingeras Laboratory
	RnaSeqHelas3CellLongnonpolyaFastqRd1Rep2	Hela	Cell	PolyAm	ENCODE, Gingeras Laboratory
	RnaSeqHelas3CellPapFastqRd1Rep1	Hela	Cell	PolyAp	ENCODE, Gingeras Laboratory
	RnaSeqHelas3CellPapFastqRd1Rep2	Hela	Cell	PolyAp	ENCODE, Gingeras Laboratory
	RnaSeqHelas3CytosolLongnonpolyaFastqRd1Rep2	Hela	Cytosol	PolyAm	ENCODE, Gingeras Laboratory
	RnaSeqHelas3CytosolPapFastqRd1Rep1	Hela	Cytosol	PolyAp	ENCODE, Gingeras Laboratory
	RnaSeqHelas3CytosolPapFastqRd1Rep2	Hela	Cytosol	PolyAp	ENCODE, Gingeras Laboratory
	RnaSeqHelas3NucleusLongnonpolyaFastqRd1Rep1	Hela	Cytosol	PolyAm	ENCODE, Gingeras Laboratory
	RnaSeqHelas3NucleusLongnonpolyaFastqRd1Rep2	Hela	Nucleus	PolyAm	ENCODE, Gingeras Laboratory
	RnaSeqHelas3NucleusPapFastqRd1Rep1	Hela	Nucleus	PolyAp	ENCODE, Gingeras Laboratory
	RnaSeqHelas3NucleusPapFastqRd1Rep2	Hela	Nucleus	PolyAp	ENCODE, Gingeras Laboratory
	RnaSeqK562CellLongnonpolyaFastqRd1Rep1	K562	Cell	PolyAm	ENCODE, Gingeras Laboratory
	RnaSeqK562CellLongnonpolyaFastqRd1Rep2	K562	Cell	PolyAm	ENCODE, Gingeras Laboratory
	RnaSeqK562CellPapFastqRd1Rep1	K562	Cell	PolyAp	ENCODE, Gingeras Laboratory
	RnaSeqK562CellPapFastqRd1Rep2	K562	Cell	PolyAp	ENCODE, Gingeras Laboratory
	RnaSeqK562CytosolLongnonpolyaFastqRd1Rep1	K562	Cytosol	PolyAm	ENCODE, Gingeras Laboratory
	RnaSeqK562CytosolLongnonpolyaFastqRd1Rep2	K562	Cytosol	PolyAm	ENCODE, Gingeras Laboratory
	RnaSeqK562CytosolPapFastqRd1Rep1	K562	Cytosol	PolyAp	ENCODE, Gingeras Laboratory
	RnaSeqK562CytosolPapFastqRd1Rep2	K562	Cytosol	PolyAp	ENCODE, Gingeras Laboratory
	RnaSeqK562NucleusLongnonpolyaFastqRd1Rep1	K562	Nucleus	PolyAm	ENCODE, Gingeras Laboratory
	RnaSeqK562NucleusLongnonpolyaFastqRd1Rep2	K562	Nucleus	PolyAm	ENCODE, Gingeras Laboratory
	RnaSeqK562NucleusPapFastqRd1Rep1	K562	Nucleus	PolyAp	ENCODE, Gingeras Laboratory
	RnaSeqK562NucleusPapFastqRd1Rep2	K562	Nucleus	PolyAp	ENCODE, Gingeras Laboratory
RNA-seq, set 6	RnaSeqK562NucleolusTotalFastqRd1Rep3	K562	Nucleolus	Total	ENCODE, Gingeras Laboratory
	RnaSeqK562NucleolusTotalFastqRd1Rep4	K562	Nucleolus	Total	ENCODE, Gingeras Laboratory
	RnaSeqK562NucleoplasmTotalFastqRd1Rep3	K562	Nucleoplasm	Total	ENCODE, Gingeras Laboratory
	RnaSeqK562NucleoplasmTotalFastqRd1Rep4	K562	Nucleoplasm	Total	ENCODE, Gingeras Laboratory
ChIP-seq, set 7	wgEncodeBroadHistoneK562H3k27acStdRawDataRep1	K562	H3k27ac	NA	ENCODE, Broad
	wgEncodeBroadHistoneK562H3k27acStdRawDataRep2	K562	H3k27ac	NA	ENCODE, Broad
	wgEncodeBroadHistoneK562H3k27me3StdRawDataRep1	K562	H3k27me3	NA	ENCODE, Broad
	wgEncodeBroadHistoneK562H3k27me3StdRawDataRep2	K562	H3k27me3	NA	ENCODE, Broad
	wgEncodeBroadHistoneK562H3k36me3StdRawDataRep1	K562	H3k36me3	NA	ENCODE, Broad
	wgEncodeBroadHistoneK562H3k36me3StdRawDataRep2	K562	H3k36me3	NA	ENCODE, Broad
	wgEncodeBroadHistoneK562H3k4me1StdRawDataRep1	K562	H3k4me1	NA	ENCODE, Broad
	wgEncodeBroadHistoneK562H3k4me1StdRawDataRep2	K562	H3k4me1	NA	ENCODE, Broad
	wgEncodeBroadHistoneK562H3k4me2StdRawDataRep1	K562	H3k4me2	NA	ENCODE, Broad
	wgEncodeBroadHistoneK562H3k4me2StdRawDataRep2	K562	H3k4me2	NA	ENCODE, Broad
	wgEncodeBroadHistoneK562H3k4me3StdRawDataRep1	K562	H3k4me3	NA	ENCODE, Broad
	wgEncodeBroadHistoneK562H3k4me3StdRawDataRep2	K562	H3k4me3	NA	ENCODE, Broad
	wgEncodeBroadHistoneK562H3k79me2StdRawDataRep1	K562	H3k79me2	NA	ENCODE, Broad
	wgEncodeBroadHistoneK562H3k79me2StdRawDataRep2	K562	H3k79me2	NA	ENCODE, Broad
	wgEncodeBroadHistoneK562H3k9acStdRawDataRep1	K562	H3k9ac	NA	ENCODE, Broad
	wgEncodeBroadHistoneK562H3k9acStdRawDataRep2	K562	H3k9ac	NA	ENCODE, Broad
	wgEncodeBroadHistoneK562H3k9me1StdRawDataRep1	K562	H3k9me1	NA	ENCODE, Broad
	wgEncodeBroadHistoneK562H3k9me3StdRawDataRep1	K562	H3k9me3	NA	ENCODE, Broad
	wgEncodeBroadHistoneK562H3k9me3StdRawDataRep2	K562	H3k9me3	NA	ENCODE, Broad
	wgEncodeBroadHistoneK562H4k20me1StdRawDataRep1	K562	H4k20me1	NA	ENCODE, Broad
	wgEncodeBroadHistoneK562H4k20me1StdRawDataRep2	K562	H4k20me1	NA	ENCODE, Broad
	wgEncodeBroadHistoneK562ControlStdRawDataRep1	K562	Input	NA	ENCODE, Broad
RNA-seq, set 8	Tumor-1	Prostate	Tumor	id:1	Ren S, et. al. (2012). Nat Cell Research.
	Tumor-2	Prostate	Tumor	id:2	Ren S, et. al. (2012). Nat Cell Research.
	Tumor-3	Prostate	Tumor	id:3	Ren S, et. al. (2012). Nat Cell Research.
	Tumor-4	Prostate	Tumor	id:4	Ren S, et. al. (2012). Nat Cell Research.
	Tumor-5	Prostate	Tumor	id:5	Ren S, et. al. (2012). Nat Cell Research.
	Tumor-6	Prostate	Tumor	id:6	Ren S, et. al. (2012). Nat Cell Research.
	Tumor-7	Prostate	Tumor	id:7	Ren S, et. al. (2012). Nat Cell Research.
	Tumor-8	Prostate	Tumor	id:8	Ren S, et. al. (2012). Nat Cell Research.
	Tumor-9	Prostate	Tumor	id:9	Ren S, et. al. (2012). Nat Cell Research.
	Tumor-10	Prostate	Tumor	id:10	Ren S, et. al. (2012). Nat Cell Research.
	Tumor-11	Prostate	Tumor	id:11	Ren S, et. al. (2012). Nat Cell Research.
	Tumor-12	Prostate	Tumor	id:12	Ren S, et. al. (2012). Nat Cell Research.
	Tumor-13	Prostate	Tumor	id:13	Ren S, et. al. (2012). Nat Cell Research.
	Tumor-14	Prostate	Tumor	id:14	Ren S, et. al. (2012). Nat Cell Research.
	Normal-1	Prostate	Normal	id:1	Ren S, et. al. (2012). Nat Cell Research.
	Normal-2	Prostate	Normal	id:2	Ren S, et. al. (2012). Nat Cell Research.
	Normal-3	Prostate	Normal	id:3	Ren S, et. al. (2012). Nat Cell Research.
	Normal-4	Prostate	Normal	id:4	Ren S, et. al. (2012). Nat Cell Research.
	Normal-5	Prostate	Normal	id:5	Ren S, et. al. (2012). Nat Cell Research.
	Normal-6	Prostate	Normal	id:6	Ren S, et. al. (2012). Nat Cell Research.
	Normal-7	Prostate	Normal	id:7	Ren S, et. al. (2012). Nat Cell Research.
	Normal-8	Prostate	Normal	id:8	Ren S, et. al. (2012). Nat Cell Research.
	Normal-9	Prostate	Normal	id:9	Ren S, et. al. (2012). Nat Cell Research.
	Normal-10	Prostate	Normal	id:10	Ren S, et. al. (2012). Nat Cell Research.
	Normal-11	Prostate	Normal	id:11	Ren S, et. al. (2012). Nat Cell Research.
	Normal-12	Prostate	Normal	id:12	Ren S, et. al. (2012). Nat Cell Research.
	Normal-13	Prostate	Normal	id:13	Ren S, et. al. (2012). Nat Cell Research.
	Normal-14	Prostate	Normal	id:14	Ren S, et. al. (2012). Nat Cell Research.

## Sheet: Sheet3
wgEncodeBroadHistoneK562H3k27acStdRawDataRep1
wgEncodeBroadHistoneK562H3k27acStdRawDataRep1_fraction_counts.txt
wgEncodeBroadHistoneK562H3k27acStdRawDataRep2
wgEncodeBroadHistoneK562H3k27acStdRawDataRep2_fraction_counts.txt
wgEncodeBroadHistoneK562H3k27me3StdRawDataRep1
wgEncodeBroadHistoneK562H3k27me3StdRawDataRep1_fraction_counts.txt
wgEncodeBroadHistoneK562H3k27me3StdRawDataRep2
wgEncodeBroadHistoneK562H3k27me3StdRawDataRep2_fraction_counts.txt
wgEncodeBroadHistoneK562H3k36me3StdRawDataRep1
wgEncodeBroadHistoneK562H3k36me3StdRawDataRep1_fraction_counts.txt
wgEncodeBroadHistoneK562H3k36me3StdRawDataRep2
wgEncodeBroadHistoneK562H3k36me3StdRawDataRep2_fraction_counts.txt
wgEncodeBroadHistoneK562H3k4me1StdRawDataRep1
wgEncodeBroadHistoneK562H3k4me1StdRawDataRep1_fraction_counts.txt
wgEncodeBroadHistoneK562H3k4me1StdRawDataRep2
wgEncodeBroadHistoneK562H3k4me1StdRawDataRep2_fraction_counts.txt
wgEncodeBroadHistoneK562H3k4me2StdRawDataRep1
wgEncodeBroadHistoneK562H3k4me2StdRawDataRep1_fraction_counts.txt
wgEncodeBroadHistoneK562H3k4me2StdRawDataRep2
wgEncodeBroadHistoneK562H3k4me2StdRawDataRep2_fraction_counts.txt
wgEncodeBroadHistoneK562H3k4me3StdRawDataRep1
wgEncodeBroadHistoneK562H3k4me3StdRawDataRep1_fraction_counts.txt
wgEncodeBroadHistoneK562H3k4me3StdRawDataRep2
wgEncodeBroadHistoneK562H3k4me3StdRawDataRep2_fraction_counts.txt
wgEncodeBroadHistoneK562H3k79me2StdRawDataRep1
wgEncodeBroadHistoneK562H3k79me2StdRawDataRep1_fraction_counts.txt
wgEncodeBroadHistoneK562H3k79me2StdRawDataRep2
wgEncodeBroadHistoneK562H3k79me2StdRawDataRep2_fraction_counts.txt
wgEncodeBroadHistoneK562H3k9acStdRawDataRep1
wgEncodeBroadHistoneK562H3k9acStdRawDataRep1_fraction_counts.txt
wgEncodeBroadHistoneK562H3k9acStdRawDataRep2
wgEncodeBroadHistoneK562H3k9acStdRawDataRep2_fraction_counts.txt
wgEncodeBroadHistoneK562H3k9me1StdRawDataRep1
wgEncodeBroadHistoneK562H3k9me1StdRawDataRep1_fraction_counts.txt
wgEncodeBroadHistoneK562H3k9me3StdRawDataRep1
wgEncodeBroadHistoneK562H3k9me3StdRawDataRep1_fraction_counts.txt
wgEncodeBroadHistoneK562H3k9me3StdRawDataRep2
wgEncodeBroadHistoneK562H3k9me3StdRawDataRep2_fraction_counts.txt
wgEncodeBroadHistoneK562H4k20me1StdRawDataRep1
wgEncodeBroadHistoneK562H4k20me1StdRawDataRep1_fraction_counts.txt
wgEncodeBroadHistoneK562H4k20me1StdRawDataRep2
wgEncodeBroadHistoneK562H4k20me1StdRawDataRep2_fraction_counts.txt
wgEncodeBroadHistoneK562Hdac1sc6298StdRawDataRep1
wgEncodeBroadHistoneK562Hdac1sc6298StdRawDataRep1_fraction_counts.txt
wgEncodeBroadHistoneK562Hdac1sc6298StdRawDataRep2
wgEncodeBroadHistoneK562Hdac1sc6298StdRawDataRep2_fraction_counts.txt
wgEncodeBroadHistoneK562Hdac2a300705aStdRawDataRep1
wgEncodeBroadHistoneK562Hdac2a300705aStdRawDataRep1_fraction_counts.txt
wgEncodeBroadHistoneK562Hdac2a300705aStdRawDataRep2
wgEncodeBroadHistoneK562Hdac2a300705aStdRawDataRep2_fraction_counts.txt
wgEncodeBroadHistoneK562Hdac6a301341aRawDataRep1
wgEncodeBroadHistoneK562Hdac6a301341aRawDataRep1_fraction_counts.txt
wgEncodeBroadHistoneK562Hdac6a301341aRawDataRep2
wgEncodeBroadHistoneK562Hdac6a301341aRawDataRep2_fraction_counts.txt
